# Supplementary material for: Case Report and Systematic Review: Sarcomatoid Parathyroid Carcinoma—A Rare, Highly Malignant Subtype
Source: Front Endocrinol (Lausanne). 2021 Dec 15;12:793718. doi: 10.3389/fendo.2021.793718 (PMC8719313; doi:10.3389/fendo.2021.793718)
Supplement: Supplementary file 2 [file Table_1.xlsx]

## Sheet: Sheet1
Study number	Author	Patients(n=)	Male	Fgemale	Age at diagnosis（year）	PTH(pg/ml)	Total serum calcium(mmol/L)	Tumor size (cm)
1	Our study	3		3	68.33	300.47	2.59	3.67
2	Ferraro V(12)	2	2		54.5	655.35	4.125	6.5
3	Campennì A(13)	1	1		65	160	2.7	2.1
4	Takenobu M(14)	1		1	74	1039	3.7	1.9
5	Xin Y(15)	1		1	53	*1900.00	3.72	4
6	Vodopivec DM(16)	1	1		44	4023	14.3	2.5
7	Medas F(17)	8	1	7	61.5	546.88	2.975	NA
8	Tkachenko R(18)	1		1	51	210	NA	5.5
9	Xue S(19)	40	23	17	49.1	1622.5	3.51	3.25
10	Ryhänen EM(20)	32	14	18	61	989	NA	2.95
11	Libánský P(21)	4	2	2	60.25	360.762	3.2225	NA
12	Gao Y(22)	1		1	22	2677.7	2.88	2.5
13	Shruti S(23)	1		1	31	148	2.75	2
14	Dikmen K(24)	1	1		52	118.7	2.85	2.1
15	Liu R(25)	30	17	13	49.2	1085.5	3.2	3.2
16	Shah R(26)	19	10	9	46.1	1098	3.45	3.46
17	Triggiani V(27)	1		1	56	140	2.675	1.5
18	Sadacharan D(28)	1	1		49	3560.7	5.575	7.5
19	Rizwan A(29)	1		1	53	2105	3.76	2.5
20	Takumi K(30)	6	4	2	63.8	NA	3.25	2.22
21	Baek CO(31)	1		1	68	1247	3.2	4.2
22	Agarwal S(32)	1		1	32	785.7	3.65	2.8
23	Kapur A(33)	1	1		25	145.6	3.95	2.2
24	Shahid A(34)	1		1	37	135.6	3.6	5
25	Singh P(35)	10	4	6	39.9	1328	3.25	2.8
26	Morand GB(36)	1		1	73	2222	3.22	3.1
27	Mahajan G(37)	1		1	43	2847	3.675	5
28	Chen Z(38)	4	2	2	53.5	164.912	3.5925	2.95
29	Dagang DJ(39)	1		1	29	681.3	NA	4.7
30	Song A(40)	1	1		49	280	3.83	3.4
31	Tarbunova M(41)	1	1		36	2500	4.325	4.5
32	Balakrishnan M(42)	1		1	60	1721	3.125	4.5
33	Kawagishi S(43)	1	1		30	10380	5.15	NA
34	Russo M(44)	1		1	42	399	3.675	4
35	do Vale RH(45)	1		1	49	1311	3.85	NA
36	Omi Y(46)	1	1		40	203	2.7	2.5
37	Çalapkulu M(47)	20	5	15	49	743	3.125	2.5
NA: Not Availible; *:PTH levels beyond the upper detection limit were imputed as the upper limit in the detection.
